# Supplementary material for: RIPK1 polymorphisms and expression levels: impact on genetic susceptibility and clinical outcome of epithelial ovarian cancer
Source: Cancer Cell Int. 2023 Nov 23;23:290. doi: 10.1186/s12935-023-03139-7 (PMC10668399; doi:10.1186/s12935-023-03139-7)
Supplement: Supplementary file 1 — Additional file 1: Table S1. The results of genotype and clinicopathological data. [file 12935_2023_3139_MOESM1_ESM.xlsx]

## Sheet: Controls
ID	rs6907943	rs9392453	age
1	AC	TT	39
2	AA	CT	53
3	AC	CT	54
4	CC	TT	49
5	AA	TT	54
6	AA	TT	62
7	AA	TT	53
8	AC	CT	64
9	AC	CC	48
10	AC	CT	67
11	CC	TT	48
12	AC	CC	30
13	AC	CT	43
14	AC	TT	44
15	CC	CT	54
16	AA	TT	65
17	AA	CT	60
18	AA	TT	51
19	AA	TT	60
20	CC	TT	68
21	CC	CT	54
22	AC	CT	44
23	AC	TT	49
24	AC	CT	63
25	AC	TT	71
26	AC	TT	58
27	AC	TT	49
28	AA	TT	69
29	AC	TT	45
30	AC	TT	50
31	AA	TT	57
32	AA	CT	38
33	AA	TT	60
34	AA	TT	50
35	AA	TT	68
36	AA	TT	45
37	CC	CT	58
38	AC	CT	43
39	AA	TT	34
40	AA	TT	57
41	AA	TT	47
42	AA	CT	43
43	AC	CT	44
44	CC	CT	59
45	AA	CT	54
46	AC	CT	63
47	AC	TT	47
48	AC	TT	54
49	AA	TT	39
50	CC	TT	41
51	AC	CT	65
52	AC	TT	30
53	AC	TT	64
54	AA	TT	57
55	AA	TT	66
56	AC	TT	52
57	AA	TT	45
58	AA	CT	35
59	AA	TT	53
60	AA	TT	52
61	AC	TT	35
62	AA	TT	65
63	AC	TT	43
64	AC	CT	51
65	AC	TT	59
66	CC	CT	64
67	AC	CC	46
68	AC	CT	53
69	AC	CT	59
70	AA	CT	35
71	AA	CC	56
72	AA	TT	43
73	AA	TT	37
74	AA	TT	58
75	AA	TT	32
76	AC	CT	42
77	AC	CT	60
78	AC	CT	35
79	AA	TT	56
80	AA	TT	15
81	AC	TT	58
82	AA	TT	65
83	AA	TT	58
84	AC	CT	37
85	AA	TT	51
86	AA	CT	56
87	AA	CT	65
88	AA	CT	58
89	AA	TT	58
90	AA	TT	54
91	AA	TT	37
92	CC	CC	51
93	AA	TT	56
94	AA	TT	52
95	AA	TT	46
96	AA	TT	38
97	AA	TT	47
98	AC	CT	45
99	AA	TT	40
100	CC	TT	72
101	AC	TT	59
102	AC	CT	47
103	AC	CC	37
104	AA	TT	48
105	AA	TT	57
106	AC	CT	55
107	AA	TT	24
108	AC	CT	50
109	AC	TT	25
110	AA	TT	45
111	AA	CT	53
112	AA	TT	50
113	AC	TT	77
114	AC	TT	73
115	AC	CT	53
116	AA	TT	42
117	AC	TT	41
118	AA	TT	36
119	AC	TT	57
120	AA	TT	47
121	AA	TT	76
122	AC	CT	46
123	AA	TT	40
124	AA	TT	29
125	AA	TT	40
126	AC	TT	46
127	AC	CT	59
128	AC	CT	50
129	AC	CT	24
130	AC	TT	45
131	AA	CT	39
132	AA	TT	45
133	AA	TT	68
134	AA	CT	39
135	AC	CT	63
136	AC	TT	56
137	AC	TT	55
138	AA	CT	58
139	AA	CT	50
140	AA	TT	48
141	AA	CT	25
142	AA	TT	54
143	AA	TT	69
144	AA	TT	37
145	AC	TT	50
146	AC	TT	59
147	AC	TT	51
148	AA	TT	55
149	AC	TT	35
150	AC	CC	46
151	AC	TT	43
152	AC	TT	53
153	AC	TT	69
154	CC	CT	39
155	AA	TT	47
156	AA	TT	55
157	AA	CT	39
158	AA	CT	43
159	CC	TT	55
160	AC	TT	67
161	AA	CT	61
162	AC	TT	54
163	AC	CT	59
164	AC	TT	41
165	AA	CC	46
166	AA	TT	54
167	AA	TT	45
168	AC	TT	26
169	AA	TT	58
170	AC	TT	48
171	AC	TT	61
172	AA	CT	42
173	AC	CT	59
174	AC	TT	58
175	AC	CT	37
176	AC	TT	68
177	AC	TT	41
178	AA	CT	54
179	CC	TT	68
180	CC	CT	30
181	AA	TT	37
182	AC	TT	54
183	AC	TT	48
184	AA	TT	43
185	AA	CT	56
186	AC	CC	55
187	AC	TT	59
188	AA	CT	58
189	AC	CT	45
190	AC	TT	31
191	AC	CT	30
192	AC	TT	51
193	AC	TT	48
194	AC	TT	40
195	AA	TT	48
196	AA	CT	58
197	CC	TT	37
198	AA	TT	41
199	CC	TT	30
200	AC	TT	58
201	AC	TT	44
202	AC	CT	42
203	AA	TT	48
204	AA	TT	52
205	AA	TT	43
206	CC	CT	56
207	CC	CT	50
208	AA	TT	58
209	AC	TT	38
210	AA	TT	58
211	AA	TT	43
212	AA	CT	35
213	AC	TT	46
214	AC	TT	49
215	AA	CT	56
216	AC	CC	54
217	AC	TT	48
218	AA	TT	54
219	AA	TT	54
220	AA	TT	43
221	AC	TT	48
222	AC	TT	50
223	AC	TT	48
224	AA	TT	48
225	AC	CT	39
226	AA	CT	40
227	AA	CT	60
228	AC	TT	26
229	AC	TT	54
230	AC	TT	53
231	AC	CT	64
232	AA	TT	45
233	AA	TT	66
234	CC	CT	66
235	AA	TT	49
236	CC	CT	49
237	AC	CT	41
238	CC	TT	53
239	AC	TT	58
240	CC	TT	43
241	AA	CT	58
242	AA	TT	40
243	AC	TT	43
244	AA	TT	58
245	AA	TT	48
246	AA	CT	57
247	AA	CT	39
248	AA	CT	54
249	AC	CT	57
250	AC	TT	56
251	AA	TT	40
252	AA	CT	58
253	CC	TT	56
254	AC	TT	39
255	AA	CT	53
256	AC	TT	54
257	AA	TT	49
258	AA	TT	54
259	AA	CT	62
260	AA	TT	53
261	CC	TT	64
262	AC	TT	48
263	AC	TT	67
264	AA	TT	48
265	AA	CT	30
266	AA	TT	43
267	AA	TT	44
268	AA	TT	54
269	AC	TT	65
270	AA	TT	60
271	AA	TT	51
272	AA	CT	60
273	AC	CT	68
274	AA	TT	54
275	AA	TT	44
276	AC	TT	49
277	AC	TT	63
278	AA	TT	71
279	AA	TT	58
280	AA	TT	49
281	AC	TT	69
282	AA	CC	45
283	AA	TT	50
284	AA	CT	57
285	AA	CT	38
286	AA	TT	60
287	CC	TT	50
288	AC	TT	68
289	AA	TT	45
290	AC	TT	58
291	AA	TT	43
292	AA	TT	34
293	AC	TT	57
294	AC	TT	47
295	AA	TT	43
296	AA	TT	44
297	AC	TT	59
298	AA	CT	54
299	AA	TT	63
300	AC	CT	47
301	AA	CT	54
302	CC	TT	39
303	AC	TT	41
304	AA	TT	65
305	AC	TT	30
306	AA	TT	64
307	AA	TT	57
308	AA	TT	66
309	AA	CT	52
310	AA	TT	45
311	AA	TT	35
312	AC	CT	53
313	AA	TT	52
314	CC	TT	35
315	AC	TT	65
316	AC	CC	43
317	AA	CT	51
318	AC	TT	59
319	AC	CT	64
320	AA	CT	46
321	AC	CT	53
322	AA	TT	59
323	CC	TT	35
324	AA	CT	56
325	AA	TT	43
326	AA	CT	37
327	CC	TT	58
328	CC	CT	32
329	AA	TT	42
330	AC	TT	60
331	AC	TT	35
332	AA	TT	56
333	AA	CT	15
334	AC	CC	58
335	AC	TT	65
336	AA	CT	58
337	AC	CT	37
338	AC	TT	51
339	AC	CT	56
340	AC	TT	65
341	AC	TT	58
342	AC	TT	58
343	AA	TT	54
344	AA	CT	37
345	CC	TT	51
346	AA	TT	56
347	CC	TT	52
348	AC	TT	46
349	AC	TT	38
350	AC	CT	47
351	AA	TT	45
352	AA	TT	40
353	AA	TT	72
354	CC	CT	59
355	CC	CT	47
356	AA	TT	37
357	AC	TT	48
358	AA	TT	57
359	AA	TT	55
360	AA	CT	24
361	AC	TT	50
362	AC	TT	25
363	AA	CT	45
364	AC	CC	53
365	AC	TT	50
366	AA	TT	77
367	AA	TT	73
368	AA	TT	53
369	AC	TT	42
370	AC	TT	41
371	AC	TT	36
372	AA	TT	57
373	AC	CT	47
374	AA	CT	76
375	AA	CT	46
376	AC	TT	40

## Sheet: EOC
ID	rs6907943	rs9392453	age	Stage（1,2=Low; 3,4=High)	Histology（Serous=1, Non-serous=2）	Tumor grade( G1-G2=1, G3=2)
1	AA	TT	39	Low	1	2
2	AA	TT	53	High	1	2
3	AC	TT	54	High	1	2
4	AA	TT	49	High	1	2
5	AA	TT	54	High	1	2
6	AC	CC	62	Low	2	NA
7	AA	TT	53	High	1	2
8	AC	TT	64	High	2	2
9	AC	CC	48	High	2	2
10	AA	TT	67	High	1	2
11	CC	TT	48	High	1	1
12	CC	TT	30	High	1	2
13	AA	TT	43	Low	2	2
14	AC	CC	44	High	1	2
15	AA	TT	54	Low	2	1
16	AA	TT	65	High	1	2
17	AA	TT	60	High	2	2
18	AC	TT	51	High	1	2
19	AA	TT	60	High	1	2
20	AA	TT	68	High	1	2
21	AC	TT	54	High	1	2
22	AC	TT	44	Low	2	NA
23	AA	TT	49	High	2	2
24	AA	TT	63	High	2	2
25	AC	TT	71	Low	2	NA
26	AC	TT	58	High	2	2
27	AC	TT	49	High	1	2
28	AA	TT	69	High	1	2
29	CC	TT	45	High	1	2
30	AC	TT	50	High	1	2
31	CC	CC	57	High	1	2
32	AC	TT	38	High	2	1
33	AA	TT	60	High	1	2
34	AA	TT	50	High	2	2
35	AA	TT	68	High	1	2
36	AA	TT	45	High	1	2
37	AA	TT	58	High	1	2
38	AA	TT	43	High	1	1
39	AC	TT	34	High	2	2
40	AC	TT	57	Low	2	2
41	AA	TT	47	High	1	2
42	AA	TT	43	High	1	2
43	AA	TT	44	High	2	1
44	AA	TT	59	High	1	2
45	AA	TT	54	Low	1	2
46	AA	TT	63	High	1	2
47	AC	CC	47	Low	2	NA
48	CC	CC	54	High	1	2
49	AA	CC	39	High	1	2
50	AA	CC	41	High	1	2
51	AC	TT	65	High	1	1
52	AA	CC	30	High	1	2
53	AA	CC	64	High	1	2
54	AA	TT	57	High	1	2
55	AA	TT	66	High	1	2
56	AA	TT	52	High	1	2
57	AC	TT	45	High	1	2
58	AA	TT	35	High	1	2
59	AC	TT	53	High	1	2
60	AA	TT	52	High	1	2
61	AA	TT	35	Low	1	1
62	AA	TT	65	High	1	2
63	AA	TT	43	High	1	2
64	AA	TT	51	High	1	2
65	AC	TT	59	High	1	2
66	AA	TT	64	High	1	2
67	AA	TT	46	High	1	2
68	AA	TT	53	High	1	1
69	AA	TT	59	High	1	2
70	CC	TT	35	Low	2	NA
71	AC	TT	56	High	1	2
72	AA	TT	43	Low	2	1
73	AA	TT	37	Low	2	1
74	AC	TT	58	High	2	2
75	AA	TT	32	High	2	2
76	AC	TT	42	Low	2	2
77	AA	TT	60	High	1	2
78	AA	TT	35	High	1	2
79	AA	TT	56	High	1	2
80	AA	TT	15	Low	2	1
81	AA	TT	58	High	2	1
82	AA	TT	65	Low	1	2
83	AC	TT	58	Low	2	1
84	AC	TT	37	Low	2	2
85	AA	TT	51	High	1	2
86	AC	TT	56	Low	1	2
87	AA	TT	65	Low	1	2
88	AC	TT	58	High	1	2
89	AC	TT	58	Low	2	1
90	AA	TT	54	High	1	2
91	AC	TT	37	Low	2	NA
92	CC	TT	51	High	1	2
93	AA	TT	56	Low	1	2
94	AC	TT	52	High	2	2
95	AC	CC	46	Low	1	2
96	AC	TT	38	High	1	2
97	AA	TT	47	Low	1	2
98	CC	TT	45	High	2	2
99	AA	TT	40	Low	1	2
100	AA	TT	72	High	1	2
101	AA	TT	59	High	2	NA
102	AC	TT	47	High	1	2
103	AA	TT	37	High	1	2
104	AA	TT	48	Low	2	1
105	AC	TT	57	Low	2	2
106	AC	TT	55	Low	1	1
107	AA	TT	24	High	1	2
108	AC	TT	50	High	1	1
109	AA	TT	25	Low	2	1
110	AA	TT	45	Low	2	2
111	AC	TT	53	High	1	2
112	AC	TT	50	High	1	1
113	AC	TT	77	High	1	2
114	AC	TT	73	High	1	2
115	AA	CC	53	High	1	2
116	AA	TT	42	Low	2	NA
117	CC	TT	41	High	2	NA
118	CC	TT	36	Low	2	NA
119	AC	TT	57	High	1	2
120	AA	TT	47	High	1	2
121	AC	CC	76	Low	2	1
122	AC	TT	46	High	1	2
123	CC	TT	40	Low	1	2
124	AA	TT	29	High	1	2
125	AC	CC	40	Low	2	2
126	AA	TT	46	Low	2	NA
127	AA	TT	59	High	1	2
128	AA	TT	50	Low	2	NA
129	AC	TT	24	Low	2	1
130	AA	TT	45	High	1	2
131	AA	TT	39	Low	1	1
132	AA	TT	45	Low	1	1
133	AA	TT	68	Low	2	2
134	CC	TT	39	Low	1	2
135	AC	TT	63	High	1	2
136	AC	TT	56	High	1	2
137	AC	TT	55	High	1	2
138	AA	TT	58	High	1	2
139	AC	TT	50	Low	2	1
140	AC	TT	48	Low	2	NA
141	AA	TT	25	Low	1	1
142	AA	TT	54	High	2	1
143	AA	TT	69	High	1	2
144	AA	TT	37	High	1	1
145	AA	TT	50	High	1	1
146	CC	TT	59	Low	1	2
147	AA	TT	51	High	1	2
148	AA	TT	55	Low	1	1
149	AC	TT	35	Low	2	1
150	AA	CC	46	Low	1	2
151	AA	TT	43	Low	2	2
152	AC	TT	53	High	2	1
153	AA	TT	69	High	2	1
154	AC	TT	39	High	1	2
155	AC	TT	47	High	2	1
156	AC	TT	55	High	2	2
157	AC	TT	39	High	1	2
158	AC	TT	43	High	2	NA
159	AC	TT	55	High	1	2
160	AC	TT	67	High	1	2
161	AC	TT	61	High	1	2
162	AA	TT	54	High	2	NA
163	AC	TT	59	High	1	2
164	AC	TT	41	High	1	2
165	AC	TT	46	High	1	2
166	AA	TT	54	High	1	2
167	AA	TT	45	Low	2	NA
168	CC	TT	26	Low	2	1
169	AC	TT	58	Low	2	NA
170	AC	TT	48	High	1	2
171	AA	TT	61	High	2	2
172	AC	TT	42	Low	1	2
173	AC	TT	59	Low	1	2
174	AC	TT	58	High	1	2
175	CC	TT	37	High	1	1
176	AC	TT	68	Low	2	1
177	AA	TT	41	Low	2	NA
178	AA	TT	54	Low	2	1
179	CC	CC	68	High	1	2
180	CC	CC	30	Low	2	2
181	AC	TT	37	High	2	2
182	AA	TT	54	Low	1	2
183	CC	TT	48	High	1	2
184	AA	TT	43	High	1	2
185	AC	TT	56	High	2	2
186	AA	TT	55	High	1	2
187	AA	TT	59	Low	2	2
188	AA	TT	58	High	1	2
189	AA	TT	45	Low	1	2
190	CC	CC	31	High	2	1
191	AA	TT	30	Low	2	2
192	AA	TT	51	High	1	2
193	AA	TT	48	Low	2	1
194	CC	CC	40	Low	2	1
195	AA	TT	48	Low	1	1
196	AA	TT	58	High	1	2
197	AA	TT	37	High	2	2
198	AC	TT	41	High	1	2
199	AC	TT	30	High	2	1
200	AA	TT	58	High	1	2
201	AA	TT	44	Low	2	1
202	AC	TT	42	High	1	2
203	AA	TT	48	High	1	2
204	AA	TT	52	Low	2	1
205	AA	TT	43	Low	1	2
206	AA	TT	56	High	1	2
207	AC	TT	50	Low	1	2
208	AA	TT	58	High	1	2
209	AC	TT	38	High	1	2
210	AC	TT	58	High	1	2
211	AA	TT	43	Low	1	2
212	AC	TT	35	High	1	2
213	AC	TT	46	High	1	2
214	AA	TT	49	High	1	2
215	AC	TT	56	High	1	2
216	AA	TT	54	Low	2	2
217	AC	TT	48	High	1	2
218	AC	TT	54	High	2	2
219	AC	TT	54	High	1	2
220	AA	TT	43	High	2	2
221	CC	CC	48	High	1	2
222	AA	TT	50	High	1	2
223	AC	TT	48	High	1	2
224	AA	TT	48	High	2	2
225	AA	TT	39	High	1	2
226	AC	TT	40	High	1	2
227	AA	TT	60	High	1	2
228	AC	TT	26	High	2	1
229	AA	TT	54	High	1	2
230	AA	TT	53	High	2	1
231	AA	TT	64	High	1	2
232	AC	TT	45	High	2	1
233	CC	TT	66	High	2	2
234	AA	TT	66	High	1	2
235	AA	TT	49	High	1	2
236	AC	TT	49	High	1	2
237	CC	CC	41	High	1	2
238	AA	TT	53	High	1	1
239	AA	TT	58	Low	2	NA
240	AA	TT	43	High	2	2
241	AC	TT	58	High	1	2
242	AC	TT	40	Low	2	NA
243	AA	TT	43	Low	2	2
244	AC	TT	58	High	1	2
245	AA	TT	48	High	1	2
246	AA	TT	57	High	2	1
247	AA	TT	39	Low	2	1
248	AC	TT	54	High	1	2
249	AC	TT	57	High	1	2
250	AC	TT	56	High	1	2
251	AA	TT	40	Low	2	NA
252	AA	TT	58	High	1	2
253	AC	TT	56	Low	2	NA
254	AA	TT	49	High	1	2
255	AA	TT	43	High	1	2
256	AC	TT	55	High	1	1
257	AC	TT	43	Low	2	NA
258	AA	TT	60	High	1	2
259	AA	TT	62	High	1	2
260	CC	TT	46	Low	2	1
261	AA	TT	54	High	1	2
262	AA	TT	51	High	1	2
263	AA	TT	48	Low	2	NA
264	AA	TT	63	High	1	2
265	AA	TT	31	Low	2	1
266	AC	TT	49	High	2	1
267	AC	TT	61	High	2	2
268	AC	TT	55	Low	2	NA
269	AA	TT	55	High	1	2
270	AC	TT	44	Low	2	1
271	AC	TT	49	High	1	1
272	AC	TT	47	High	1	2
273	AC	TT	60	High	1	2
274	AC	TT	44	Low	2	1
275	AA	TT	44	High	1	2
276	AA	TT	41	High	1	2
277	AA	TT	65	High	1	2
278	AC	TT	58	High	1	2
279	AA	TT	67	High	1	2
280	AC	TT	50	High	1	2
281	AC	TT	42	High	1	2
282	CC	TT	49	High	1	2
283	AA	TT	61	High	2	2
284	AC	TT	41	High	1	2
285	AC	TT	48	High	1	2
286	AA	TT	61	Low	2	2
287	AA	TT	46	High	1	2
288	AA	TT	35	High	1	1
289	AC	TT	47	Low	1	2
290	AA	TT	61	High	1	2
291	AA	TT	46	High	1	2
292	AC	TT	46	Low	2	NA
293	AC	TT	65	High	1	2
294	AC	TT	47	Low	2	1
295	AA	TT	44	Low	1	2
296	AC	TT	46	High	1	2
297	AA	TT	39	High	1	2
298	AC	TT	67	High	1	2
299	AA	TT	48	High	1	1
300	CC	CC	49	High	1	2
301	AA	TT	44	High	1	2
302	AC	TT	47	High	1	2
303	AC	TT	65	High	1	2
304	AA	TT	46	High	1	2
305	AA	TT	45	Low	2	NA
306	AA	TT	52	High	1	2
307	CC	TT	64	High	1	2
308	AA	TT	66	High	1	2
309	AC	TT	50	High	2	NA
310	AC	TT	47	High	1	2
311	AC	TT	32	Low	2	1
312	AC	TT	65	Low	2	NA
313	AC	TT	43	High	1	2
314	AA	TT	58	High	1	2
315	AA	TT	61	Low	1	2
316	CC	CC	59	High	1	2
317	AA	TT	44	Low	2	NA
318	AA	TT	47	Low	2	1
319	AA	TT	60	High	1	2
