# Supplementary material for: RIPK1 polymorphisms and expression levels: impact on genetic susceptibility and clinical outcome of epithelial ovarian cancer
Source: Cancer Cell Int. 2023 Nov 23;23:290. doi: 10.1186/s12935-023-03139-7 (PMC10668399; doi:10.1186/s12935-023-03139-7)
Supplement: Supplementary file 2 — Additional file 2: Table S2. Genotypes of the SNPs, clinicopathological data and their associations with overall survival of EOC patients. [file 12935_2023_3139_MOESM2_ESM.xlsx]

## Sheet: Sheet1
ID	rs6907943	rs9392453	survival (month)	outcome (1=death, 2=alive)	age	Stage（1,2=Low; 3,4=High)	Histology（Serous=1, Non-serous=2）	Tumor grade( G1-G2=1, G3=2)
1	AA	TT	51	2	39	1	1	2
2	AA	TT	59	2	53	2	1	2
3	AC	TT	25	1	54	2	1	2
4	AA	TT	36	1	49	2	1	2
5	AC	CC	61	2	62	1	2	NA
6	AA	TT	81	2	53	2	1	2
7	AC	CT	58	2	64	2	2	NA
8	AC	CC	36	2	48	2	2	2
9	CC	CT	48	1	48	2	1	1
10	AC	CC	65	2	44	2	1	2
11	AA	TT	13	2	54	1	2	1
12	AA	TT	60	2	65	2	1	2
13	AA	TT	14	1	60	2	2	2
14	AC	CT	58	2	51	2	1	2
15	AA	TT	8	1	68	2	2	2
16	AC	CT	58	2	44	1	2	NA
17	AA	TT	49	1	49	2	2	2
18	AA	TT	24	1	63	2	2	2
19	AC	TT	29	1	71	1	2	NA
20	AC	CT	30	1	58	2	2	2
21	AC	CT	61	2	49	2	1	2
22	AA	TT	11	1	69	2	1	2
23	CC	CT	27	1	45	2	1	2
24	AC	CT	7	2	50	2	2	2
25	CC	CC	65	2	57	2	1	2
26	AA	CT	25	2	60	2	1	2
27	AA	TT	19	1	50	2	2	2
28	AA	TT	37	1	68	2	1	2
29	AA	CT	60	1	45	2	1	2
30	AA	TT	62	2	58	2	1	2
31	AA	TT	41	1	43	2	1	1
32	AC	CT	32	2	34	2	2	2
33	AA	TT	38	2	47	2	2	2
34	AA	TT	31	1	43	2	1	2
35	AA	TT	14	2	44	2	2	1
36	AA	CT	23	2	59	2	1	2
37	AA	TT	22	2	54	1	1	2
38	AA	TT	1	2	63	2	2	2
39	AC	CC	60	2	47	1	2	NA
40	AA	CC	50	1	39	2	2	2
41	AA	CC	21	2	64	2	1	2
42	AA	CT	18	2	57	2	1	2
43	AA	TT	22	1	66	2	1	2
44	AA	TT	61	2	52	2	1	2
45	AC	TT	56	2	45	2	2	2
46	AC	CT	10	2	53	2	1	2
47	AA	CT	56	2	52	2	1	2
48	AA	TT	19	2	35	1	1	1
49	AA	TT	61	2	65	2	1	2
50	AA	TT	49	1	43	2	1	2
51	AA	CT	16	1	64	2	1	2
52	AA	TT	61	2	46	2	2	2
53	AA	CT	53	2	59	2	1	2
54	AA	CT	62	2	41	2	2	2
55	CC	TT	55	2	35	1	2	NA
56	AC	CT	41	1	56	2	1	2
57	AA	TT	64	2	37	1	2	1
58	AC	CT	22	2	58	2	2	2
59	AA	TT	16	1	32	2	2	2
60	AC	TT	54	2	42	1	2	2
61	AA	TT	30	2	60	2	2	2
62	AA	TT	7	1	56	2	1	2
63	AA	TT	56	2	15	1	2	1
64	AA	CT	4	1	65	1	1	2
65	AC	TT	57	2	58	1	2	1
66	AC	CT	56	2	37	1	2	NA
67	AA	TT	56	2	51	2	1	2
68	AC	TT	53	2	56	1	1	2
69	AC	TT	132	2	52	2	1	2
70	AC	CC	38	2	46	1	1	2
71	AC	TT	6	2	38	2	1	2
72	CC	TT	15	2	45	2	2	2
73	AA	CT	29	2	72	2	1	2
74	AA	TT	23	1	59	2	2	NA
75	AC	CT	30	2	47	2	1	2
76	AA	TT	28	2	37	2	1	2
77	AA	CT	27	2	48	1	2	1
78	AC	TT	13	2	57	1	2	NA
79	AA	CT	30	2	56	2	1	2
80	AC	TT	30	2	50	2	1	2
81	AC	CT	30	2	31	2	1	1
82	AA	CT	30	2	25	1	2	1
83	AC	TT	29	2	53	2	1	2
84	AC	CT	120	2	50	2	1	1
85	AC	CT	7	2	77	2	1	2
86	AC	TT	47	2	73	2	2	2
87	AA	CC	48	2	53	2	1	2
88	AA	TT	30	2	42	1	2	NA
89	CC	TT	6	1	41	2	2	NA
90	CC	TT	32	2	36	1	2	NA
91	AC	CC	27	2	76	2	2	1
92	AC	TT	26	2	46	2	1	2
93	AA	CT	33	2	29	2	1	2
94	AC	CC	26	2	40	2	1	2
95	AA	CT	18	2	46	1	2	NA
96	AA	CT	25	2	59	2	1	2
97	AA	TT	19	2	50	1	2	NA
98	AC	TT	9	2	24	1	2	1
99	AA	CT	18	2	45	2	1	2
100	AA	TT	20	2	39	1	1	1
101	AA	CT	59	2	45	1	2	1
102	AA	TT	21	2	68	1	2	2
103	CC	TT	23	2	39	1	1	1
104	AC	TT	19	2	63	2	1	2
105	AC	TT	52	2	56	2	1	2
106	AC	TT	30	2	55	2	1	2
107	AA	TT	21	2	58	2	1	2
108	AC	TT	20	2	50	1	2	1
109	AC	CT	21	2	48	1	2	NA
110	AA	TT	21	2	25	1	2	1
111	AA	TT	19	2	37	2	1	2
112	AA	TT	37	2	50	2	1	1
113	CC	TT	32	2	59	1	1	2
114	AA	CT	36	2	51	2	2	2
115	AA	CT	19	2	55	1	2	1
116	AC	TT	22	2	35	1	2	NA
117	AA	CC	24	2	46	1	1	2
118	AC	CT	21	2	53	2	2	1
119	AA	TT	4	2	69	2	2	1
120	AC	CT	17	2	39	2	1	2
121	AC	CT	38	2	47	2	2	1
122	AC	CT	19	2	55	2	2	2
123	AC	CT	18	1	39	2	1	2
124	AC	CT	20	2	43	1	2	NA
125	AC	TT	21	2	55	2	1	2
126	AC	CT	15	1	67	2	1	2
127	AC	TT	19	2	59	2	1	2
128	AC	CT	29	2	46	2	1	2
129	AA	TT	33	2	54	2	1	2
130	AA	CT	8	1	69	2	2	2
131	AA	TT	21	2	45	1	2	NA
132	AC	TT	22	2	58	1	2	NA
133	AC	TT	22	2	48	2	1	2
134	AA	TT	23	1	61	2	2	2
135	AC	CT	9	1	58	2	1	2
136	CC	CT	16	2	37	2	1	1
137	AC	CT	16	2	68	1	2	1
138	AA	CT	16	2	41	1	2	NA
139	CC	CC	15	2	68	2	1	2
140	CC	CC	17	2	30	1	1	2
141	AA	TT	18	2	54	1	1	2
142	CC	TT	51	2	26	2	1	2
143	CC	TT	37	1	48	2	1	2
144	AA	TT	26	2	43	2	1	2
145	AC	CT	32	2	56	2	2	NA
146	AA	TT	17	2	59	1	2	2
147	AA	CT	18	2	58	2	1	2
148	AA	TT	15	2	45	1	1	2
149	CC	CC	18	2	31	2	2	1
150	AA	TT	40	2	30	1	1	2
151	AA	TT	63	2	51	1	1	2
152	AA	TT	16	2	48	1	2	1
153	AA	TT	18	2	48	1	2	1
154	AA	TT	50	2	58	2	2	2
155	AA	TT	21	1	37	2	2	2
156	CC	CC	42	2	48	2	1	2
157	AC	CT	20	2	41	2	1	2
158	AC	CT	20	2	30	2	1	1
159	AA	TT	15	2	44	1	2	1
160	AA	TT	16	2	52	1	2	1
161	AA	TT	30	2	56	2	1	2
162	AA	TT	27	2	58	2	1	2
163	AC	CT	3	2	58	2	2	2
164	AA	TT	17	2	43	1	2	2
165	AC	CT	3	2	35	2	1	2
166	AC	CT	17	2	46	2	1	2
167	AA	TT	15	2	49	2	2	2
168	AC	CT	204	2	56	2	1	2
169	AC	CT	17	2	48	2	1	2
170	AC	TT	78	2	54	2	1	2
171	AC	CT	17	2	54	2	1	2
172	AA	TT	13	2	43	2	2	2
173	CC	CC	15	2	48	2	1	2
174	AA	TT	18	2	50	2	2	2
175	AC	TT	38	2	48	2	1	2
176	AA	TT	108	2	48	2	2	2
177	AA	TT	15	2	39	2	2	2
178	AC	CT	14	2	40	2	1	2
179	AA	TT	12	2	60	2	1	2
180	AA	TT	49	1	53	2	1	1
181	AC	TT	13	2	45	2	2	1
182	CC	CT	14	2	66	2	2	2
183	CC	CC	15	2	41	2	1	2
184	AA	CT	16	2	58	1	2	NA
185	AC	CT	36	2	58	2	1	2
186	AC	CT	15	2	40	1	2	NA
187	AA	TT	15	2	43	2	2	2
188	AC	CT	10	2	58	2	2	2
189	AA	TT	13	2	48	2	1	2
190	AA	TT	12	2	57	2	2	1
191	AA	TT	13	2	39	1	2	1
192	AA	TT	12	2	40	1	2	NA
193	AA	TT	12	2	58	2	1	2
194	AC	CT	12	2	56	1	2	NA
