# Supplementary material for: RIPK1 polymorphisms and expression levels: impact on genetic susceptibility and clinical outcome of epithelial ovarian cancer
Source: Cancer Cell Int. 2023 Nov 23;23:290. doi: 10.1186/s12935-023-03139-7 (PMC10668399; doi:10.1186/s12935-023-03139-7)
Supplement: Supplementary file 5 — Additional file 5: Table S5. Plasma RIPK1 concentration, RIPK1 mRNA expression and clinicopathological data. [file 12935_2023_3139_MOESM5_ESM.xlsx]

## Sheet: Controls
ID	RIPK1 (pg/mL)		Ct (h-actin)	Ct (RIPK1)	age
1	133.077		21.2888	40.9284	58
2	509.943		20.0537	33.9175	48
3	425.899		17.331	31.4731	61
4	402.495		20.5673	35.5217	42
5	246.11		20.804	34.2832	59
6	1401.71		18.0972	36.4115	58
7	336.537		16.2739	34.814	37
8	365.261		19.7844	34.5059	68
9	105.95		22.642	44.6701	41
10	639.997		20.1019	38.7725	54
11	74.8322		16.1917	36.3893	68
12	449.836		15.9451	34.0375	30
13	3424.66		25.0009	46.3259	59
14	718.24		20.4082	39.19	58
15	1250.5		20.5826	34.9195	45
16	3533.72		17.1308	34.4251	31
17	2556.61		21.2156	38.1284	30
18	3253.24		16.4329	34.1594	51
19	2925.8		16.8327	35.1831	48
20	2542.26		15.7753	35.5711	40
21	1278.94		15.6612	30.4971	48
22	2859.79		20.7007	32.9717	58
23	1506.71		18.0254	32.5861	37
24	1392.43		18.4626	33.0891	41
25	1015.42		15.1768	33.2385	30
26	5564.38		19.4818	41.0544	58
27	118.526		18.221	32.7142	58
28	150.767		19.9396	38.4061	43
29	62.5928		16.2813	31.6797	35
30	1223.47		17.487	36.2219	46
31	240.01		19.0481	34.4639	49
32	353.479		18.1731	35.1418	56
33	1220.93		19.1091	31.5678	48
34	1612.15		19.6762	34.0021	39
35	605.513		18.8857	34.5768	40
36	967.506		20.5903	36.8002	60
37	2544.92		19.2426	32.3129	26
38	1172.43		18.7948	38.4504	54
39	602.944		20.2304	40.3844	53
40	1581		20.9528	38.3921	64
41	1759.91		18.8769	36.8516	45
42	1887.74		15.4337	32.747	66
43	1055.19		18.1143	31.3513	66
44	939.827		18.0276	42.7532	58
45	1283.38		21.186	44.9895	56
46	1943.96		16.8724	34.7207	39
47	1621.43		18.1689	33.896	53
48	1631.07		21.5216	33.5086	54
49	1259.61		20.2327	34.0671	49
50	900.544		18.6599	32.1656	54
51	2324.04		16.1005	32.76	62
52	5773.05		18.9288	35.2167	53
53	3522.87		17.7894	32.9311	64
54	3768.91		15.6963	34.4534	48
55	2693.79		18.6794	36.046	67
56	545.315		23.4728	43.2336	63
57	1205.16		17.2348	32.0547	71
58	764.732		16.5166	31.6252	58
59	700.37		16.8563	38.3064	49
60	811.807		21.5537	38.8722	69
61	604.359		19.1869	32.2216	45
62	1182.29		19.423	34.5899	50
63	1137.87		18.3226	35.364	57
64	888.404		15.5227	33.0008	38
65	1630.7		18.8273	37.0512	60
66	695.583		19.639	36.6672	50
67	794.165		18.2531	36.2312	68
68	1180.83		23.9463	37.6024	45
69	1194.92		17.9169	35.5946	58
70	395.755		25.6549	38.2821	43
71	1061.6		22.5308	36.1302	34
72	1023.24		19.9125	36.8031	57
73	758.159		20.9573	37.5478	47
74	445.038		16.7489	32.9773	43
75	806.464		18.1904	35.606	44

## Sheet: EOC
ID	RIPK1 (pg/mL)		Ct (h-actin)	Ct (RIPK1)			age	Stage（1,2=Low; 3,4=High)	Histology（Serous=1, Non-serous=2）	Tumor grade( G1-G2=1, G3=2)
1	1362.23		17.8748	35.6203		zoc-2	49	High	1	2
2	2429.58		20.5562	34.4343		zoc-3	43	High	1	2
3	1769.26		17.6375	33.4343		zoc-4	55	High	1	1
4	2421.03		16.5588	33.1561		zoc-5	43	Low	2	NA
5	1591.3		15.7548	34.1381		zoc-7	60	High	1	2
6	1122.64		15.8147	33.6334		zoc-8	62	High	1	2
7	1181.96		16.6781	33.2904		zoc-9	46	Low	2	1
8	514.687		16.425	35.5467		zoc-10	54	High	1	2
9	847.968		15.8421	33.7403		zoc-12	51	High	1	2
10	792.57		15.7004	34.4197		zoc-14	48	Low	2	NA
11	971.946		16.4772	40.2969		zoc-16	63	High	1	2
12	888.225		16.873	35.509		zoc-17	31	Low	2	1
13	1531.45		16.3014	32.9904		zoc-18	49	High	2	1
14	2030.88		16.982	38.4972		zoc-19	61	High	2	2
15	2285.27		16.2545	36.3139		zoc-20	55	Low	2	NA
16	5671.36		16.3886	35.4108		zoc-22	55	High	1	2
17	1086.38		16.6234	37.3599		zoc-23	44	Low	2	1
18	1111.69		16.9378	37.2842		zoc-24	49	High	1	2
19	4153.38		17.4793	35.5621		zoc-25	47	High	1	2
20	1832.33		15.6751	34.5844		zoc-26	60	High	1	2
21	2711.59		17.4663	34.2644		zoc-27	44	Low	2	1
22	3942.31		15.8162	36.1393		zoc-29	44	High	1	2
23	2523.22		16.754	32.878		zoc-30	41	High	1	2
24	3350.3		17.2987	36.7655		zoc-32	65	High	1	2
25	1915.03		16.6746	35.2493		zoc-33	58	High	1	2
26	1275.8		15.6011	32.0091		zoc-34	67	High	1	2
27	1887.12		16.0217	32.721		zoc-35	50	High	1	2
28	1900.42		16.1555	35.0519		zoc-37	42	High	1	2
29	2168.64		16.5257	33.9365		zoc-38	49	High	1	2
30	5496.81		17.3539	35.2978		zoc-39	61	High	1	2
31	3382.91		15.5217	34.4707		zoc-40	41	High	1	2
32	4925.15		16.3334	35.4962		zoc-41	48	High	1	2
33	3191.35		17.3439	37.0558		zoc-42	61	Low	2	2
34	1371.65		15.9891	34.8224		zoc-45	46	High	1	2
35	1872.99		17.2416	36.7023		zoc-46	35	High	1	1
36	1324.58		16.0502	33.024		zoc-47	47	Low	1	2
37	1087.08		15.268	33.7498		zoc-49	61	High	1	2
38	1121.92		15.2852	35.3377		zoc-50	46	High	1	2
39	2507.83		15.198	31.9589		zoc-51	46	Low	2	NA
40	1043.72		15.52	34.4596		zoc-52	65	High	1	2
41	2183.63		15.0935	31.6545		zoc-53	47	Low	2	1
42	2978.32		19.3574	35.9543		zoc-54	44	Low	1	2
43	685.21		19.8902	33.3548		zoc-55	46	High	1	2
44	3032.04		18.1422	35.0987		zoc-57	39	High	1	2
45	2934.7		15.5615	34.0924		zoc-58	67	High	1	2
46	2754.65		16.0405	36.1293		zoc-59	48	High	1	2
47	755.69		18.3113	39.4211		zoc-60	49	High	1	2
48	2455.97		17.1295	36.6667		zoc-61	44	High	1	2
49	2243.2		16.7281	32.8098		zoc-62	47	High	1	2
50	3496.94		15.9109	33.5243		zoc-63	65	High	1	2
51	2926.72		16.1824	32.681		zoc-64	46	High	1	2
52	1124.04		15.0909	32.1956		zoc-66	45	Low	2	NA
53	1007.37		17.7734	36.723		zoc-67	52	High	1	2
54	2605.92		15.9769	33.3131		zoc-68	64	High	1	2
55	3691.72		16.9441	35.2841		zoc-69	66	High	1	2
56	3305.44		20.3807	36.163		zoc-70	50	High	2	NA
57	3892.96		16.6705	34.9825		zoc-71	47	High	1	2
58	2115.15		15.4524	33.5884		zoc-72	32	Low	2	1
59	1778.21		15.9711	33.235		zoc-73	65	Low	2	NA
60	2263.05		15.7394	33.533		zoc-74	43	High	1	2
61	1713.01		16.4345	34.1404		zoc-75	58	High	1	2
62	1396.31		15.9761	33.2944		zoc-76	61	Low	1	2
63	2005.95		16.1888	34.3551		zoc-78	59	High	1	2
64	3171.58		16.0448	30.5305		zoc-79	44	Low	2	NA
65	1773.72		16.3149	34.1411		zoc-80	47	Low	2	1
66	1517.08		15.1623	33.0856		zoc-81	60	High	1	2
